# Supplementary material for: Everything you always wanted to know about gene flow in tropical landscapes (but were afraid to ask)
Source: PeerJ. 2019 Feb 13;7:e6446. doi: 10.7717/peerj.6446 (PMC6377592; doi:10.7717/peerj.6446)
Supplement: Dataset S3 — See methods for details. [file peerj-07-6446-s003.xlsx]

## Sheet: Dataset_S3
Species	Ab_species	Taxon	Ecosystem	Dispersal	Extent_km2	Nloci	Landscape_variable	Gen_dist	Statistics	Unit_of_analysis	N	r_or_beta	Significance	N_comparisons	Z	se	Effect_size
Ara macao	A. macao	Bird	Terrestrial	NA	13661	9	Elevation	S&P	Simple Mantel Tests	Individual	166	0.054	S	13695	0.0540526	0.00854607	6.32484
Ara macao	A. macao	Bird	Terrestrial	NA	13661	9	Geo_dist	S&P	Simple Mantel Tests	Individual	166	0.023	S	13695	0.0230041	0.00854607	2.69177
Eciton burchellii	E. burchellii	Insect	Terrestrial	NA	43	7	Elevation	Rij	Partial Mantel Tests	Individual	25	-0.193	S	300	-0.195451	0.0580259	-3.36835
Eciton burchellii	E. burchellii	Insect	Terrestrial	NA	43	7	Geo_dist	Rij	Partial Mantel Tests	Individual	25	0.1229	NS	300	0.123524	0.0580259	2.12878
Euglossa championi	E. championi	Insect	Terrestrial	NA	NA	8	Forest_cover	S&P	Simple Mantel Tests	Individual	151	0.23	NS	11325	0.234189	0.00939806	24.9189
Euglossa championi	E. championi	Insect	Terrestrial	NA	NA	8	Geo_dist	S&P	Simple Mantel Tests	Individual	151	0.14	NS	11325	0.140926	0.00939806	14.9952
Partamona bilineata	P. bilineata	Insect	Terrestrial	Restricted dispersal	900	8	Elevation	Lynch and Ritland	Simple regression	Individual	108	1.08e-05	NS			6.6e-07	16.3636
Partamona bilineata	P. bilineata	Insect	Terrestrial	Restricted dispersal	900	8	Forest_cover	Lynch and Ritland	Simple regression	Individual	108	0.000272	NS			1.79e-05	15.1955
Partamona bilineata	P. bilineata	Insect	Terrestrial	Restricted dispersal	900	8	Geo_dist	Lynch and Ritland	Simple regression	Individual	108	0.041	NS			0.003	13.6667
Trigona spinipes	T. spinipes	Insect	Terrestrial	NA	6000	16	Forest_cover	Rousset	Simple regression	Individual	115	0.000694	NS			0.000846	0.820331
Trigona spinipes	T. spinipes	Insect	Terrestrial	NA	6000	16	Elevation	Rousset	Simple regression	Individual	115	1.84e-06	NS			9.23e-06	0.19935
Trigona spinipes	T. spinipes	Insect	Terrestrial	NA	6000	16	Geo_dist	Rousset	Simple regression	Individual	115	0.00686	NS			0.019	0.361053
Phascolarctos cinereus	P.cinereus	Mammal	Terrestrial	10km	20500	6	Forest_cover	Rousset	Simple regression	Individual	1106	-0.031	NS			0.049	-6.32653
Procolobus gordonorum	P.gordonorum	Mammal	Terrestrial	Restricted dispersal	1234	10	Forest_cover	Rousset	Simple regression	Individual	90	0.037	NS			0.005	7.4
Eciton burchellii	E. burchellii	Insect	Terrestrial	63 km	120	8	Forest_cover	Fst	Simple Mantel Tests	Pop	16	0.4	S	120	0.423649	0.09245	4.58246
Eciton burchellii	E. burchellii	Insect	Terrestrial	63 km	120	8	Geo_dist	Fst	Simple Mantel Tests	Pop	16	-0.01	NS	120	-0.0100003	0.09245	-0.10817
Frieseomelitta varia	F. varia	Insect	Terrestrial	Restricted dispersal	NA	16	Elevation	Fst	Simple regression	Pop	5	0.4	NS			0.34	1.17647
Frieseomelitta varia	F. varia	Insect	Terrestrial	Restricted dispersal	NA	16	Precipitation	Fst	Simple regression	Pop	5	0.33	NS			0.48	0.6875
Frieseomelitta varia	F. varia	Insect	Terrestrial	Restricted dispersal	NA	16	Temperture	Fst	Simple regression	Pop	5	0.15	NS			0.7	0.214286
Frieseomelitta varia	F. varia	Insect	Terrestrial	Restricted dispersal	NA	16	Geo_dist	Fst	Simple regression	Pop	5	-0.23	NS			0.62	-0.370968
Melipona compressipes	M. compressipes	Insect	Terrestrial	Restricted dispersal	NA	16	Elevation	Fst	Simple regression	Pop	11	0.1	NS			0.31	0.322581
Melipona compressipes	M. compressipes	Insect	Terrestrial	Restricted dispersal	NA	16	Precipitation	Fst	Simple regression	Pop	11	0.3	NS			0.47	0.638298
Melipona compressipes	M. compressipes	Insect	Terrestrial	Restricted dispersal	NA	16	Temperture	Fst	Simple regression	Pop	11	0.33	NS			0.71	0.464789
Melipona compressipes	M. compressipes	Insect	Terrestrial	Restricted dispersal	NA	16	Geo_dist	Fst	Simple regression	Pop	11	0.23	S			0.04	5.75
Melipona marginata	M. marginata	Insect	Terrestrial	Restricted dispersal	NA	16	Elevation	Fst	Simple regression	Pop	5	-0.05	NS			0.31	-0.16129
Melipona marginata	M. marginata	Insect	Terrestrial	Restricted dispersal	NA	16	Precipitation	Fst	Simple regression	Pop	5	0.43	NS			0.46	0.934783
Melipona marginata	M. marginata	Insect	Terrestrial	Restricted dispersal	NA	16	Temperture	Fst	Simple regression	Pop	5	0.31	NS			0.73	0.424658
Melipona marginata	M. marginata	Insect	Terrestrial	Restricted dispersal	NA	16	Geo_dist	Fst	Simple regression	Pop	5	0.11	NS			0.4	0.275
Melipona quadrifasciata	M. quadrifasciata	Insect	Terrestrial	Restricted dispersal	NA	16	Elevation	Fst	Simple regression	Pop	15	0.13	NS			0.24	0.541667
Melipona quadrifasciata	M. quadrifasciata	Insect	Terrestrial	Restricted dispersal	NA	16	Precipitation	Fst	Simple regression	Pop	15	0.52	NS			0.48	1.08333
Melipona quadrifasciata	M. quadrifasciata	Insect	Terrestrial	Restricted dispersal	NA	16	Temperture	Fst	Simple regression	Pop	15	1	NS			0.73	1.36986
Melipona quadrifasciata	M. quadrifasciata	Insect	Terrestrial	Restricted dispersal	NA	16	Geo_dist	Fst	Simple regression	Pop	15	0.89	S			0.27	3.2963
Melipona scutellaris	M. scutellaris	Insect	Terrestrial	Restricted dispersal	NA	16	Elevation	Fst	Simple regression	Pop	4	0.07	NS			0.28	0.25
Melipona scutellaris	M. scutellaris	Insect	Terrestrial	Restricted dispersal	NA	16	Precipitation	Fst	Simple regression	Pop	4	0.39	NS			0.47	0.829787
Melipona scutellaris	M. scutellaris	Insect	Terrestrial	Restricted dispersal	NA	16	Temperture	Fst	Simple regression	Pop	4	0.44	NS			0.7	0.628571
Melipona scutellaris	M. scutellaris	Insect	Terrestrial	Restricted dispersal	NA	16	Geo_dist	Fst	Simple regression	Pop	4	0.74	NS			0.39	1.89744
Melipona seminigra	M. seminigra	Insect	Terrestrial	Restricted dispersal	NA	16	Elevation	Fst	Simple regression	Pop	10	0.18	NS			0.29	0.62069
Melipona seminigra	M. seminigra	Insect	Terrestrial	Restricted dispersal	NA	16	Precipitation	Fst	Simple regression	Pop	10	0.33	NS			0.39	0.846154
Melipona seminigra	M. seminigra	Insect	Terrestrial	Restricted dispersal	NA	16	Temperture	Fst	Simple regression	Pop	10	0.24	NS			0.39	0.615385
Melipona seminigra	M. seminigra	Insect	Terrestrial	Restricted dispersal	NA	16	Geo_dist	Fst	Simple regression	Pop	10	-0.11	NS			0.16	-0.6875
Melipona subnitida	M. subnitida	Insect	Terrestrial	Restricted dispersal	NA	16	Elevation	Fst	Simple regression	Pop	5	0.03	NS			0.3	0.1
Melipona subnitida	M. subnitida	Insect	Terrestrial	Restricted dispersal	NA	16	Precipitation	Fst	Simple regression	Pop	5	0.42	NS			0.45	0.933333
Melipona subnitida	M. subnitida	Insect	Terrestrial	Restricted dispersal	NA	16	Temperture	Fst	Simple regression	Pop	5	0.66	NS			0.73	0.90411
Melipona subnitida	M. subnitida	Insect	Terrestrial	Restricted dispersal	NA	16	Geo_dist	Fst	Simple regression	Pop	5	0.27	NS			0.29	0.931034
Melipona yucatanica	M. yucatanica	Insect	Terrestrial	Restricted dispersal	NA	16	Elevation	Fst	Simple regression	Pop	4	-0.12	NS			0.32	-0.375
Melipona yucatanica	M. yucatanica	Insect	Terrestrial	Restricted dispersal	NA	16	Precipitation	Fst	Simple regression	Pop	4	0.35	NS			0.46	0.76087
Melipona yucatanica	M. yucatanica	Insect	Terrestrial	Restricted dispersal	NA	16	Temperture	Fst	Simple regression	Pop	4	0.46	NS			0.63	0.730159
Melipona yucatanica	M. yucatanica	Insect	Terrestrial	Restricted dispersal	NA	16	Geo_dist	Fst	Simple regression	Pop	4	3.36	S			0.42	8
Miconia affinis	M.affinis	Plant	Terrestrial	High dispersal	4800	9	Geo_dist	Fst	Multiple regression	Pop	11	0.3796	S			0.09664	3.92798
Miconia affinis	M.affinis	Plant	Terrestrial	High dispersal	4800	9	Elevation	Fst	Multiple regression	Pop	11	5e-05	S			2e-05	2.5
Miconia affinis	M.affinis	Plant	Terrestrial	High dispersal	4800	9	Forest_cover	Fst	Multiple regression	Pop	11	-0.00044	NS			0.00283	-0.155477
Mogurnda mogurnda	M.mogurnda	Fish	Aquatic	Restricted dispersal	15000	9	Geo_dist	Fst	Simple Mantel Tests	Pop	17	0.418	NS	136	0.445266	0.086711	4.82061
Mogurnda mogurnda	M.mogurnda	Fish	Aquatic	Restricted dispersal	15000	9	Elevation	Fst	Simple Mantel Tests	Pop	17	0.094	NS	136	0.0942783	0.086711	1.08406
Nannotrigona testaceicornis	N. testaceicornis	Insect	Terrestrial	Restricted dispersal	NA	16	Elevation	Fst	Simple regression	Pop	6	0.12	NS			0.3	0.4
Nannotrigona testaceicornis	N. testaceicornis	Insect	Terrestrial	Restricted dispersal	NA	16	Precipitation	Fst	Simple regression	Pop	6	0.41	NS			0.45	0.911111
Nannotrigona testaceicornis	N. testaceicornis	Insect	Terrestrial	Restricted dispersal	NA	16	Temperture	Fst	Simple regression	Pop	6	0.33	NS			0.67	0.492537
Nannotrigona testaceicornis	N. testaceicornis	Insect	Terrestrial	Restricted dispersal	NA	16	Geo_dist	Fst	Simple regression	Pop	6	0.69	NS			0.38	1.81579
Partamona bilineata	P. bilineata	Insect	Terrestrial	Restricted dispersal	900	8	Elevation	Dest	Simple regression	Pop	6	-2.81e-05	NS			4.1e-05	-0.685366
Partamona bilineata	P. bilineata	Insect	Terrestrial	Restricted dispersal	900	8	Forest_cover	Dest	Simple regression	Pop	6	-3.59	NS			5.067	-0.708506
Partamona bilineata	P. bilineata	Insect	Terrestrial	Restricted dispersal	900	8	Geo_dist	Dest	Simple regression	Pop	6	-0.018	NS			0.396	-0.0454546
Partamona helleri	P. helleri	Insect	Terrestrial	Restricted dispersal	NA	16	Elevation	Fst	Simple regression	Pop	5	0.79	S			0.37	2.13514
Partamona helleri	P. helleri	Insect	Terrestrial	Restricted dispersal	NA	16	Precipitation	Fst	Simple regression	Pop	5	0.83	NS			0.48	1.72917
Partamona helleri	P. helleri	Insect	Terrestrial	Restricted dispersal	NA	16	Temperture	Fst	Simple regression	Pop	5	1.17	NS			0.67	1.74627
Partamona helleri	P. helleri	Insect	Terrestrial	Restricted dispersal	NA	16	Geo_dist	Fst	Simple regression	Pop	5	1.66	S			0.33	5.0303
Partamona mulata	P. mulata	Insect	Terrestrial	Restricted dispersal	NA	16	Elevation	Fst	Simple regression	Pop	5	0.08	NS			0.29	0.275862
Partamona mulata	P. mulata	Insect	Terrestrial	Restricted dispersal	NA	16	Precipitation	Fst	Simple regression	Pop	5	0.43	NS			0.44	0.977273
Partamona mulata	P. mulata	Insect	Terrestrial	Restricted dispersal	NA	16	Temperture	Fst	Simple regression	Pop	5	0.54	NS			0.62	0.870968
Partamona mulata	P. mulata	Insect	Terrestrial	Restricted dispersal	NA	16	Geo_dist	Fst	Simple regression	Pop	5	1.03	S			0.44	2.34091
Plebeia remota	P. remota	Insect	Terrestrial	Restricted dispersal	NA	16	Elevation	Fst	Simple regression	Pop	4	-0.02	NS			0.33	-0.0606061
Plebeia remota	P. remota	Insect	Terrestrial	Restricted dispersal	NA	16	Precipitation	Fst	Simple regression	Pop	4	0.4	NS			0.47	0.851064
Plebeia remota	P. remota	Insect	Terrestrial	Restricted dispersal	NA	16	Temperture	Fst	Simple regression	Pop	4	0.27	NS			0.71	0.380282
Plebeia remota	P. remota	Insect	Terrestrial	Restricted dispersal	NA	16	Geo_dist	Fst	Simple regression	Pop	4	0.13	NS			0.47	0.276596
Scaptotrigona bipunctata	S. bipunctata	Insect	Terrestrial	Restricted dispersal	NA	16	Elevation	Fst	Simple regression	Pop	8	-0.08	NS			0.32	-0.25
Scaptotrigona bipunctata	S. bipunctata	Insect	Terrestrial	Restricted dispersal	NA	16	Precipitation	Fst	Simple regression	Pop	8	0.43	NS			0.46	0.934783
Scaptotrigona bipunctata	S. bipunctata	Insect	Terrestrial	Restricted dispersal	NA	16	Temperture	Fst	Simple regression	Pop	8	-0.09	NS			0.69	-0.130435
Scaptotrigona bipunctata	S. bipunctata	Insect	Terrestrial	Restricted dispersal	NA	16	Geo_dist	Fst	Simple regression	Pop	8	1.88	S			0.33	5.69697
Scaptotrigona hellweger	S. hellweger	Insect	Terrestrial	Restricted dispersal	NA	16	Elevation	Fst	Simple regression	Pop	3	-0.08	NS			0.34	-0.235294
Scaptotrigona hellweger	S. hellweger	Insect	Terrestrial	Restricted dispersal	NA	16	Precipitation	Fst	Simple regression	Pop	3	0.45	NS			0.44	1.02273
Scaptotrigona hellweger	S. hellweger	Insect	Terrestrial	Restricted dispersal	NA	16	Temperture	Fst	Simple regression	Pop	3	0.58	NS			0.67	0.865672
Scaptotrigona hellweger	S. hellweger	Insect	Terrestrial	Restricted dispersal	NA	16	Geo_dist	Fst	Simple regression	Pop	3	1.54	S			0.43	3.5814
Scaptotrigona xanthotricha	S. xanthotricha	Insect	Terrestrial	Restricted dispersal	NA	16	Elevation	Fst	Simple regression	Pop	25	0.2	NS			0.32	0.625
Scaptotrigona xanthotricha	S. xanthotricha	Insect	Terrestrial	Restricted dispersal	NA	16	Precipitation	Fst	Simple regression	Pop	25	0.5	NS			0.5	1
Scaptotrigona xanthotricha	S. xanthotricha	Insect	Terrestrial	Restricted dispersal	NA	16	Temperture	Fst	Simple regression	Pop	25	0.63	NS			0.76	0.828947
Scaptotrigona xanthotricha	S. xanthotricha	Insect	Terrestrial	Restricted dispersal	NA	16	Geo_dist	Fst	Simple regression	Pop	25	0.71	S			0.31	2.29032
Tetragonisca angustula	T. angustula	Insect	Terrestrial	Restricted dispersal	NA	16	Elevation	Fst	Simple regression	Pop	17	0.18	NS			0.28	0.642857
Tetragonisca angustula	T. angustula	Insect	Terrestrial	Restricted dispersal	NA	16	Precipitation	Fst	Simple regression	Pop	17	0.26	NS			0.51	0.509804
Tetragonisca angustula	T. angustula	Insect	Terrestrial	Restricted dispersal	NA	16	Temperture	Fst	Simple regression	Pop	17	-0.49	NS			0.42	-1.16667
Tetragonisca angustula	T. angustula	Insect	Terrestrial	Restricted dispersal	NA	16	Geo_dist	Fst	Simple regression	Pop	17	0.99	S			0.18	5.5
Trigona spinipes	T. spinipes	Insect	Terrestrial	Restricted dispersal	NA	16	Elevation	Fst	Simple regression	Pop	3	0.14	NS			0.29	0.482759
Trigona spinipes	T. spinipes	Insect	Terrestrial	Restricted dispersal	NA	16	Precipitation	Fst	Simple regression	Pop	3	0.43	NS			0.44	0.977273
Trigona spinipes	T. spinipes	Insect	Terrestrial	Restricted dispersal	NA	16	Temperture	Fst	Simple regression	Pop	3	0.37	NS			0.62	0.596774
Trigona spinipes	T. spinipes	Insect	Terrestrial	Restricted dispersal	NA	16	Geo_dist	Fst	Simple regression	Pop	3	0.59	NS			0.41	1.43902
